# Supplementary material for: Randomised controlled trials of antihypertensive therapy: does exclusion of orthostatic hypotension alter treatment effect? A systematic review and meta-analysis
Source: Age Ageing. 2023 Apr 1;52(4):afad044. doi: 10.1093/ageing/afad044 (PMC10883139; doi:10.1093/ageing/afad044)
Supplement: aa-22-1470-File002_afad044 [file aa-22-1470-file002_afad044.zip]

Archive with 1 entries (1 files):
- aa-22-1470-File002_afad044.docx
